# Supplementary material for: Compositional Shifts of Bacterial Communities Associated With Pyropia yezoensis and Surrounding Seawater Co-occurring With Red Rot Disease
Source: Front Microbiol. 2019 Jul 23;10:1666. doi: 10.3389/fmicb.2019.01666 (PMC6664831; doi:10.3389/fmicb.2019.01666)
Supplement: TABLE S1 — Dissimilarity contribution of bacterial OTUs within Pyropia yezoensis datasets according to SIMPER analysis. [file Table_1.XLSX]

## Sheet: Sheet1
OTU ID	Taxonomy	Dissimilarity contribution	Cumulative %	H_pyropia mean abundance	D_pyropia mean abundance	DW_pyropia mean abundance
Otu4	Proteobacteria; Alphaproteobacteria; Rhodobacterales; Rhodobacteraceae; Sulfitobacter	6.415	31.25	3.32	9.11	22.5
Otu1	Bacteroidetes; Bacteroidia; Flavobacteriales; Flavobacteriaceae; Flavirhabdus	6.147	61.2	78.9	83.4	68
Otu5	Proteobacteria; Alphaproteobacteria; Rhodobacterales; Rhodobacteraceae	3.303	77.29	10.3	1.08	0.421
Otu7	Proteobacteria; Alphaproteobacteria; Rhodobacterales; Rhodobacteraceae; Sulfitobacter	0.7315	80.86	0.0854	1.39	2.17
Otu6	Proteobacteria; Gammaproteobacteria; Pseudomonadales; Moraxellaceae; Psychrobacter	0.6607	84.07	0	0.913	1.76
Otu17	Bacteroidetes; Bacteroidia; Flavobacteriales; Flavobacteriaceae	0.638	87.18	2.04	0.221	0.399
Otu11	Proteobacteria; Alphaproteobacteria	0.3111	88.7	0.934	0.148	0.00162
Otu13	Proteobacteria; Gammaproteobacteria; Alteromonadales; Alteromonadaceae; Paraglaciecola	0.199	89.67	0.0132	0.0288	0.608
Otu10	Proteobacteria; Alphaproteobacteria; Rhodobacterales; Rhodobacteraceae; Loktanella	0.1808	90.55	0.691	0.207	0.357
Otu8	Proteobacteria; Gammaproteobacteria; Betaproteobacteriales; Burkholderiaceae; Ralstonia	0.1763	91.41	0.483	0.891	0.494
Otu58	Bacteroidetes; Bacteroidia; Flavobacteriales; Flavobacteriaceae	0.1597	92.19	0.479	0.00201	0
Otu54	Bacteroidetes; Bacteroidia; Flavobacteriales; Flavobacteriaceae; Dokdonia	0.1408	92.87	0.159	0.268	0.564
Otu23	Bacteroidetes; Bacteroidia; Flavobacteriales; Flavobacteriaceae	0.1342	93.53	0.398	0.281	0.0854
Otu16	Proteobacteria; Alphaproteobacteria; Rhodobacterales; Rhodobacteraceae; Loktanella	0.1277	94.15	0.0061	0.073	0.363
Otu22	Bacteroidetes; Bacteroidia; Flavobacteriales; Flavobacteriaceae	0.1098	94.68	0.291	0.237	0.0493
Otu19	Proteobacteria; Gammaproteobacteria; Vibrionales; Vibrionaceae; Aliivibrio	0.06676	95.01	0	0.0692	0.198
Otu9	Bacteria	0.06156	95.31	0.184	0.0674	0.00946
Otu14	Proteobacteria; Alphaproteobacteria	0.06065	95.6	0.241	0.0887	0.061
Otu43	Proteobacteria; Gammaproteobacteria; Vibrionales; Vibrionaceae; Aliivibrio	0.05574	95.87	0	0.0951	0.122
Otu21	Bacteroidetes; Bacteroidia; Flavobacteriales; Flavobacteriaceae; Maribacter	0.05488	96.14	0.259	0.18	0.235
Otu15	Proteobacteria; Gammaproteobacteria; Betaproteobacteriales; Burkholderiaceae; Pelomonas	0.05413	96.41	0.178	0.27	0.21
Otu32	Proteobacteria; Gammaproteobacteria; Alteromonadales; Colwelliaceae; Colwellia	0.05238	96.66	0.088	0.0394	0.101
Otu24	Bacteroidetes; Bacteroidia; Flavobacteriales; Flavobacteriaceae	0.05196	96.91	0.174	0.0917	0.0313
Otu38	Bacteroidetes; Bacteroidia; Flavobacteriales; Flavobacteriaceae	0.05083	97.16	0.0273	0.0593	0.176
Otu18	Proteobacteria; Gammaproteobacteria; Alteromonadales; Alteromonadaceae; Aliiglaciecola	0.04971	97.4	0	0.0461	0.149
Otu65	Bacteroidetes; Bacteroidia; Flavobacteriales; Flavobacteriaceae; Tenacibaculum	0.03953	97.6	0.083	0.00378	0.0602
Otu20	Proteobacteria; Alphaproteobacteria; Rhodobacterales; Rhodobacteraceae; Loktanella	0.0368	97.78	0.00407	0.114	0.0561
Otu35	Epsilonbacteraeota; Campylobacteria; Campylobacterales; Arcobacteraceae; Arcobacter	0.03228	97.93	0.00506	0.0991	0.0132
Otu44	Proteobacteria; Gammaproteobacteria; Alteromonadales; Moritellaceae; Moritella	0.02705	98.07	0	0.0211	0.0782
Otu27	Proteobacteria; Gammaproteobacteria; Ectothiorhodospirales; Ectothiorhodospiraceae; uncultured	0.02636	98.19	0.084	0.0482	0.0074
Otu57	Proteobacteria; Gammaproteobacteria; Alteromonadales; Alteromonadaceae	0.02551	98.32	0	0.032	0.067
Otu56	Proteobacteria; Gammaproteobacteria; Vibrionales; Vibrionaceae; Vibrio	0.02523	98.44	0	0.0216	0.0685
Otu29	Proteobacteria; Gammaproteobacteria; Alteromonadales; Pseudoalteromonadaceae; Pseudoalteromonas	0.02406	98.56	0.00759	0.0362	0.0694
Otu50	Proteobacteria; Alphaproteobacteria; Rhodobacterales; Rhodobacteraceae	0.02336	98.67	0.0749	0.025	0.0119
Otu42	Proteobacteria; Gammaproteobacteria; Alteromonadales; Colwelliaceae; Colwellia	0.02279	98.78	0.0602	0.00659	0.0213
Otu34	Bacteria	0.02233	98.89	0.0061	0	0.067
Otu25	Proteobacteria; Alphaproteobacteria; Rhodobacterales; Rhodobacteraceae; Amylibacter	0.01808	98.98	0.0233	0.0706	0.045
Otu33	Proteobacteria; Alphaproteobacteria; Rhodobacterales; Rhodobacteraceae	0.01585	99.06	0.0264	0.00458	0.034
Otu28	Firmicutes; Bacilli; Lactobacillales; Streptococcaceae; Streptococcus	0.01539	99.13	0	0.0391	0.0106
Otu30	Proteobacteria; Alphaproteobacteria; Sphingomonadales; Sphingomonadaceae; Erythrobacter	0.01524	99.21	0.00859	0.0209	0.0486
Otu26	Proteobacteria; Deltaproteobacteria; Bdellovibrionales; Bacteriovoracaceae; Peredibacter	0.01503	99.28	0.0288	0.0347	0.00368
Otu64	Bacteria	0.0149	99.35	0.0465	0.00556	0.0033
Otu36	Proteobacteria; Alphaproteobacteria; Caulobacterales; Hyphomonadaceae; Litorimonas	0.01421	99.42	0.0405	0.0095	0.0114
Otu47	Bacteria	0.01319	99.49	0	0.0206	0.0368
Otu69	Proteobacteria; Gammaproteobacteria; Alteromonadales; Colwelliaceae; Colwellia	0.01047	99.54	0.0273	0.00711	0.00162
Otu41	Proteobacteria; Alphaproteobacteria; Rhodobacterales; Rhodobacteraceae	0.009804	99.58	0.0354	0.0481	0.0521
Otu31	Proteobacteria; Gammaproteobacteria; Alteromonadales; Shewanellaceae; Shewanella	0.009612	99.63	0.0125	0.0206	0.013
Otu63	Bacteroidetes; Bacteroidia; Flavobacteriales; Flavobacteriaceae	0.009457	99.68	0.0273	0.00257	0
Otu61	Bacteria	0.007824	99.72	0.00253	0.0182	0.021
Otu39	Proteobacteria; Alphaproteobacteria; Rhodobacterales; Rhodobacteraceae	0.007358	99.75	0.012	0.00916	0.0124
Otu53	Proteobacteria; Alphaproteobacteria; Rhodobacterales; Rhodobacteraceae	0.006012	99.78	0.00759	0.00355	0.0172
Otu68	Bacteroidetes; Bacteroidia; Chitinophagales; Saprospiraceae; Lewinella	0.005649	99.81	0.0107	0.00813	0.0147
Otu40	Proteobacteria; Alphaproteobacteria; Rhodobacterales; Rhodobacteraceae	0.005251	99.83	0.0061	0	0.0135
Otu73	Actinobacteria; Actinobacteria; Propionibacteriales; Propionibacteriaceae; Cutibacterium	0.005072	99.86	0	0.0147	0.00162
Otu66	Proteobacteria; Alphaproteobacteria; Rhodobacterales; Rhodobacteraceae	0.005028	99.88	0.0102	0.00178	0.00649
Otu55	Proteobacteria; Gammaproteobacteria; Nitrosococcales; Methylophagaceae; uncultured	0.004565	99.9	0	0.0137	0.00368
Otu72	Bacteria	0.002937	99.92	0.00503	0.00734	0.00162
Otu48	Proteobacteria; Gammaproteobacteria; Oceanospirillales; Marinomonadaceae; Marinomonas	0.002753	99.93	0.00503	0.00435	0.00487
Otu62	Proteobacteria; Alphaproteobacteria; Caulobacterales; Caulobacteraceae; Brevundimonas	0.002456	99.94	0	0.00201	0.00657
Otu46	Bacteroidetes; Bacteroidia; Flavobacteriales; Flavobacteriaceae	0.002408	99.96	0.00203	0	0.00655
Otu70	Proteobacteria; Gammaproteobacteria; Thiotrichales; Thiotrichaceae; Leucothrix	0.002184	99.97	0.00203	0.00579	0.00165
Otu71	Epsilonbacteraeota; Campylobacteria; Campylobacterales; Arcobacteraceae; Arcobacter	0.002113	99.98	0	0.00579	0.00165
Otu59	Bacteria	0.001664	99.99	0.00499	0	0
Otu60	Proteobacteria; Gammaproteobacteria; Betaproteobacteriales; Burkholderiaceae	0.00151	99.99	0.00453	0	0
Otu52	Bacteroidetes; Bacteroidia; Flavobacteriales; Flavobacteriaceae	0.001487	100	0.0025	0.00178	0.00206
