# Supplementary material for: Compositional Shifts of Bacterial Communities Associated With Pyropia yezoensis and Surrounding Seawater Co-occurring With Red Rot Disease
Source: Front Microbiol. 2019 Jul 23;10:1666. doi: 10.3389/fmicb.2019.01666 (PMC6664831; doi:10.3389/fmicb.2019.01666)
Supplement: TABLE S2 — Dissimilarity contribution of bacterial OTUs within seawater datasets according to SIMPER analysis. [file Table_2.XLSX]

## Sheet: Sheet1
OTU ID	Taxonomy	Dissimilarity contribution	Cumulative %	H_seawater mean abundance	D_seawater mean abundance	DW_seawatermean abundance
Otu8	Verrucomicrobia; Verrucomicrobiae; Opitutales; Puniceicoccaceae; Lentimonas	2.154	14.17	8.31	1.85	3.86
Otu1	Actinobacteria; Actinobacteria; Micrococcales; Microbacteriaceae; Candidatus Aquiluna	1.975	27.17	10.6	16.5	14.3
Otu9	Proteobacteria; Alphaproteobacteria; SAR11 clade; Clade I; Clade Ia	1.266	35.49	9.25	5.89	6.01
Otu2	Proteobacteria; Gammaproteobacteria; Cellvibrionales; Porticoccaceae; SAR92 clade	0.9803	41.94	10.3	7.88	7.5
Otu5	Proteobacteria; Alphaproteobacteria; Rhodobacterales; Rhodobacteraceae; Marivita	0.9742	48.36	8.64	10.6	11.2
Otu10	Bacteroidetes; Bacteroidia; Flavobacteriales; Flavobacteriaceae; NS3a marine group	0.6947	52.93	3.58	5.59	3.97
Otu4	Verrucomicrobia; Verrucomicrobiae; Verrucomicrobiales; Rubritaleaceae; Persicirhabdus	0.664	57.3	6.24	5.88	7.72
Otu12	Proteobacteria; Gammaproteobacteria; Betaproteobacteriales; Methylophilaceae; OM43 clade	0.3753	59.77	2.64	1.51	2.11
Otu11	Proteobacteria; Gammaproteobacteria; Alteromonadales; Alteromonadaceae; Glaciecola	0.3088	61.8	2.17	1.5	1.25
Otu14	Bacteroidetes; Bacteroidia; Sphingobacteriales; NS11-12 marine group	0.2879	63.69	0.76	1.62	1.09
Otu13	Bacteroidetes; Bacteroidia; Chitinophagales; Saprospiraceae; uncultured	0.2601	65.4	1.36	0.6	1.23
Otu34	Bacteroidetes; Bacteroidia; Flavobacteriales; Flavobacteriaceae	0.2543	67.08	0.484	1.18	0.944
Otu7	Proteobacteria; Alphaproteobacteria; Rhodobacterales; Rhodobacteraceae; Planktomarina	0.2452	68.69	5.32	5.71	5.99
Otu22	Proteobacteria; Gammaproteobacteria; OM182 clade	0.2449	70.3	1.41	0.828	0.732
Otu21	Bacteroidetes; Bacteroidia; Flavobacteriales; Flavobacteriaceae	0.1987	71.61	2.27	2.81	2.61
Otu18	Proteobacteria; Gammaproteobacteria; SAR86 clade	0.1784	72.78	1.09	0.559	0.719
Otu26	Proteobacteria; Alphaproteobacteria; Rhodobacterales; Rhodobacteraceae; Sulfitobacter	0.1639	73.86	1.23	1.62	1.72
Otu31	Bacteroidetes; Bacteroidia; Flavobacteriales; Flavobacteriaceae	0.1636	74.94	1.18	1.65	1.31
Otu24	Actinobacteria; Actinobacteria; Micrococcales; Microbacteriaceae; ML602J-51	0.1471	75.91	0.651	1.07	0.959
Otu15	Bacteroidetes; Bacteroidia; Flavobacteriales; Flavobacteriaceae; NS5 marine group	0.1138	76.66	1.82	2.12	1.92
Otu17	Bacteroidetes; Bacteroidia; Flavobacteriales; Flavobacteriaceae	0.09794	77.3	2.27	2.48	2.52
Otu16	Bacteroidetes; Bacteroidia; Chitinophagales; Saprospiraceae; Rubidimonas	0.09451	77.92	0.853	1.06	1.07
Otu28	Bacteroidetes; Bacteroidia; Flavobacteriales; Flavobacteriaceae; [Polaribacter] huanghezhanensis	0.09051	78.52	1.12	1.34	1.15
Otu23	Proteobacteria; Alphaproteobacteria; Rhodobacterales; Rhodobacteraceae; Loktanella	0.08298	79.06	1.26	1.41	1.45
Otu50	Bacteroidetes; Bacteroidia; Flavobacteriales; Flavobacteriaceae; Gillisia	0.08261	79.61	0.0252	0.266	0.101
Otu25	Proteobacteria; Gammaproteobacteria; Betaproteobacteriales; Methylophilaceae; Methylotenera	0.08189	80.15	0.83	0.793	1.01
Otu36	Proteobacteria; Gammaproteobacteria; Betaproteobacteriales; Burkholderiaceae; RS62 marine group	0.07852	80.66	0.298	0.496	0.304
Otu19	Bacteroidetes; Bacteroidia; Flavobacteriales; Cryomorphaceae; uncultured	0.0764	81.17	0.801	0.868	0.915
Otu20	Bacteroidetes; Bacteroidia; Flavobacteriales; Cryomorphaceae; uncultured	0.07443	81.65	0.71	0.547	0.75
Otu38	Bacteroidetes; Bacteroidia; Flavobacteriales; Flavobacteriaceae; NS4 marine group	0.06836	82.1	0.538	0.364	0.384
Otu33	Proteobacteria; Gammaproteobacteria; Nitrosococcales; Methylophagaceae; uncultured	0.06551	82.54	0.262	0.456	0.402
Otu35	Bacteroidetes; Bacteroidia; Flavobacteriales; Flavobacteriaceae; Formosa	0.05973	82.93	0.721	0.807	0.781
Otu27	Proteobacteria; Gammaproteobacteria; Alteromonadales; Alteromonadaceae; Paraglaciecola	0.05921	83.32	0.629	0.541	0.651
Otu207	Proteobacteria; Alphaproteobacteria; Rhodobacterales; Rhodobacteraceae; Loktanella	0.05756	83.7	0.214	0.373	0.28
Otu105	Proteobacteria; Alphaproteobacteria; Rhodobacterales; Rhodobacteraceae	0.05714	84.07	0.594	0.451	0.619
Otu32	Actinobacteria; Acidimicrobiia; Actinomarinales; Actinomarinaceae; Candidatus Actinomarina	0.05503	84.44	0.361	0.257	0.389
Otu42	Proteobacteria; Gammaproteobacteria; Betaproteobacteriales; Burkholderiaceae; Hydrogenophaga	0.05142	84.77	0.127	0.281	0.22
Otu37	Proteobacteria; Alphaproteobacteria; Rhodobacterales; Rhodobacteraceae; Loktanella	0.04966	85.1	0.361	0.494	0.387
Otu39	Bacteroidetes; Bacteroidia; Flavobacteriales; Flavobacteriaceae; NS5 marine group	0.04927	85.42	0.374	0.338	0.292
Otu30	Proteobacteria; Gammaproteobacteria; Oceanospirillales; Pseudohongiellaceae; Pseudohongiella	0.04801	85.74	0.397	0.341	0.278
Otu83	Bacteroidetes; Bacteroidia; Flavobacteriales; Flavobacteriaceae; NS5 marine group	0.04541	86.04	0.606	0.685	0.668
Otu41	Bacteroidetes; Bacteroidia; Flavobacteriales; Flavobacteriaceae; NS5 marine group	0.04475	86.33	0.544	0.597	0.571
Otu151	Proteobacteria; Gammaproteobacteria; Betaproteobacteriales; Methylophilaceae; OM43 clade	0.04323	86.62	0.588	0.462	0.534
Otu52	Bacteroidetes; Bacteroidia; Flavobacteriales; NS9 marine group; uncultured Owenweeksia sp.	0.03483	86.85	0.037	0.131	0.0427
Otu62	Proteobacteria; Gammaproteobacteria; Pseudomonadales; Moraxellaceae; Psychrobacter	0.03468	87.08	0	0.104	0.00768
Otu40	Bacteroidetes; Bacteroidia; Flavobacteriales; Cryomorphaceae; uncultured	0.03302	87.29	0.229	0.271	0.266
Otu45	Proteobacteria; Gammaproteobacteria; Alteromonadales; Alteromonadaceae; Glaciecola	0.03138	87.5	0.26	0.26	0.181
Otu29	Bacteroidetes; Bacteroidia; Cytophagales; Cyclobacteriaceae; Algoriphagus	0.03051	87.7	0.321	0.389	0.381
Otu46	Proteobacteria; Alphaproteobacteria; Puniceispirillales; SAR116 clade	0.02876	87.89	0.152	0.0837	0.0766
Otu102	Proteobacteria; Gammaproteobacteria; Steroidobacterales; Woeseiaceae; Woeseia	0.02875	88.08	0.0787	0.129	0.148
Otu98	Bacteroidetes; Bacteroidia; Flavobacteriales; Flavobacteriaceae; Lutibacter	0.02681	88.26	0.0341	0.115	0.0767
Otu266	Proteobacteria; Alphaproteobacteria; Rhodobacterales; Rhodobacteraceae; Planktotalea	0.02477	88.42	0.41	0.43	0.472
Otu68	Proteobacteria; Alphaproteobacteria; Rhodobacterales; Rhodobacteraceae	0.02407	88.58	0.168	0.112	0.174
Otu48	Bacteroidetes; Bacteroidia; Flavobacteriales; NS9 marine group; uncultured bacterium	0.02306	88.73	0.134	0.0938	0.0775
Otu57	Proteobacteria; Gammaproteobacteria; Betaproteobacteriales; Burkholderiaceae	0.02246	88.88	0.0374	0.101	0.0619
Otu44	Bacteroidetes; Bacteroidia; Flavobacteriales; Cryomorphaceae; uncultured	0.02188	89.02	0.154	0.16	0.2
Otu299	Bacteroidetes; Bacteroidia; Flavobacteriales; Flavobacteriaceae; NS5 marine group	0.02167	89.16	0.0842	0.111	0.0726
Otu54	Proteobacteria; Gammaproteobacteria; Alteromonadales; Colwelliaceae; Colwellia	0.02071	89.3	0.104	0.0792	0.0581
Otu77	Bacteroidetes; Bacteroidia; Flavobacteriales; Flavobacteriaceae; Dokdonia	0.02057	89.43	0.0246	0.0863	0.0461
Otu169	Proteobacteria; Gammaproteobacteria	0.02	89.57	0.0253	0.0757	0.0644
Otu64	Bacteroidetes; Bacteroidia; Flavobacteriales; Crocinitomicaceae	0.01942	89.69	0.062	0.0769	0.104
Otu71	Proteobacteria; Gammaproteobacteria; Cellvibrionales; Porticoccaceae; Porticoccus	0.01935	89.82	0.214	0.223	0.248
Otu253	Proteobacteria; Alphaproteobacteria; Rhodobacterales; Rhodobacteraceae	0.01801	89.94	0.108	0.0652	0.112
Otu99	Proteobacteria; Gammaproteobacteria; Oceanospirillales; Pseudohongiellaceae; Pseudohongiella	0.01769	90.06	0.0574	0.0149	0.0325
Otu79	Proteobacteria; Gammaproteobacteria; Oceanospirillales; Litoricolaceae; Litoricola	0.01708	90.17	0.0718	0.0369	0.033
Otu106	Bacteroidetes; Bacteroidia; Flavobacteriales; Flavobacteriaceae	0.01674	90.28	0.0203	0.0535	0.049
Otu367	Bacteroidetes; Bacteroidia; Flavobacteriales; Flavobacteriaceae	0.01664	90.39	0.119	0.0884	0.093
Otu374	Proteobacteria; Gammaproteobacteria; OM182 clade	0.01664	90.5	0.0797	0.0434	0.0454
Otu100	Proteobacteria; Alphaproteobacteria; Rhodobacterales; Rhodobacteraceae	0.01629	90.6	0.0613	0.0887	0.0919
Otu82	Proteobacteria; Gammaproteobacteria	0.01595	90.71	0.0226	0.0461	0.0564
Otu215	Bacteroidetes; Bacteroidia; Flavobacteriales; Flavobacteriaceae; Dokdonia	0.01574	90.81	0.00755	0.0491	0.0204
Otu91	Bacteroidetes; Bacteroidia; Flavobacteriales; Flavobacteriaceae; Muriicola	0.0155	90.92	0.00787	0.0521	0.0357
Otu59	Proteobacteria; Gammaproteobacteria; Cellvibrionales; Halieaceae	0.01525	91.02	0.094	0.0862	0.0592
Otu143	Chloroflexi; Anaerolineae; Anaerolineales; Anaerolineaceae; uncultured	0.01496	91.11	0.0331	0.0477	0.0663
Otu56	Bacteroidetes; Bacteroidia; Flavobacteriales; Flavobacteriaceae	0.01481	91.21	0.0925	0.123	0.121
Otu66	Bacteroidetes; Bacteroidia; Flavobacteriales; Cryomorphaceae; uncultured	0.0147	91.31	0.0276	0.0566	0.031
Otu95	Proteobacteria; Gammaproteobacteria; Alteromonadales; Colwelliaceae; Colwellia	0.0146	91.4	0.0409	0.0376	0.0614
Otu118	Proteobacteria; Deltaproteobacteria; Desulfobacterales; Desulfobacteraceae; Sva0081 sediment group	0.0144	91.5	0.00525	0.0423	0.0254
Otu257	Proteobacteria; Alphaproteobacteria; Rhodobacterales; Rhodobacteraceae	0.01383	91.59	0.0623	0.0776	0.0486
Otu67	Proteobacteria; Alphaproteobacteria; SAR11 clade; Clade II	0.01379	91.68	0.127	0.104	0.105
Otu123	Proteobacteria; Deltaproteobacteria; Syntrophobacterales; Syntrophobacteraceae; uncultured	0.01372	91.77	0.0203	0.0477	0.0489
Otu189	Proteobacteria; Gammaproteobacteria; Betaproteobacteriales; Burkholderiaceae; Rhodoferax	0.01369	91.86	0.00954	0.0449	0.0235
Otu112	Bacteroidetes; Bacteroidia; Flavobacteriales; Flavobacteriaceae; Lutibacter	0.01367	91.95	0.04	0.0777	0.0689
Otu60	Proteobacteria; Alphaproteobacteria; Rhodospirillales; Magnetospiraceae; uncultured	0.01359	92.04	0.0823	0.0608	0.0531
Otu87	Proteobacteria; Deltaproteobacteria; Desulfobacterales; Desulfobulbaceae; uncultured	0.01215	92.12	0.0429	0.0652	0.0745
Otu78	Bacteroidetes; Bacteroidia; Flavobacteriales; Cryomorphaceae; Owenweeksia	0.01213	92.2	0.065	0.0442	0.0511
Otu51	Bacteroidetes; Bacteroidia; Flavobacteriales; Crocinitomicaceae; Crocinitomix	0.01208	92.28	0.0548	0.0808	0.0815
Otu117	Bacteroidetes; Bacteroidia; Flavobacteriales; Flavobacteriaceae; NS5 marine group	0.01198	92.36	0.06	0.0403	0.0389
Otu165	Verrucomicrobia; Verrucomicrobiae; Opitutales; Puniceicoccaceae; MB11C04 marine group	0.01185	92.44	0.0354	0.00432	0.015
Otu61	Proteobacteria; Gammaproteobacteria; Methylococcales; Cycloclasticaceae; Cycloclasticus	0.01168	92.51	0.0347	0.0499	0.0662
Otu216	Proteobacteria; Gammaproteobacteria; Cellvibrionales; Halieaceae	0.01157	92.59	0.00523	0.0303	0.0333
Otu150	Bacteroidetes; Bacteroidia; Sphingobacteriales; NS11-12 marine group; uncultured bacterium	0.01155	92.67	0.00523	0.0381	0.00787
Otu74	Bacteroidetes; Bacteroidia; Flavobacteriales; Cryomorphaceae; uncultured	0.01147	92.74	0.0659	0.0513	0.0383
Otu97	Proteobacteria; Gammaproteobacteria; Oceanospirillales; Nitrincolaceae; uncultured	0.01112	92.81	0.0357	0.0372	0.0556
Otu115	Bacteroidetes; Rhodothermia; Balneolales; Balneolaceae; Balneola	0.01093	92.89	0.0345	0.00305	0.00502
Otu289	Chloroflexi; Anaerolineae; uncultured; uncultured Chloroflexi bacterium; uncultured Chloroflexi bacterium	0.01076	92.96	0.0105	0.0135	0.0381
Otu94	Actinobacteria; Acidimicrobiia; Actinomarinales; Actinomarinaceae; Candidatus Actinomarina	0.01051	93.03	0.0492	0.0377	0.0615
Otu88	Proteobacteria; Gammaproteobacteria; MBAE14; uncultured bacterium; uncultured bacterium	0.01041	93.09	0.04	0.0279	0.0513
Otu72	Verrucomicrobia; Verrucomicrobiae; Verrucomicrobiales; Verrucomicrobiaceae; uncultured	0.01035	93.16	0.0509	0.0542	0.0486
Otu229	Verrucomicrobia; Verrucomicrobiae; Chthoniobacterales; Chthoniobacteraceae; LD29	0.01031	93.23	0.0128	0.00438	0.0352
Otu81	Proteobacteria; Alphaproteobacteria; Rhodobacterales; Rhodobacteraceae; Ketogulonicigenium	0.009745	93.29	0.0482	0.0356	0.0438
Otu127	Nitrospinae; Nitrospinia; Nitrospinales; Nitrospinaceae; Nitrospina	0.009697	93.36	0.0157	0.0122	0.0156
Otu179	Proteobacteria; Gammaproteobacteria; B2M28; uncultured gamma proteobacterium; uncultured gamma proteobacterium	0.009691	93.42	0.0174	0.0342	0.0329
Otu214	Proteobacteria; Gammaproteobacteria; BD7-8; uncultured bacterium; uncultured bacterium	0.009686	93.49	0.0128	0.0322	0.0177
Otu101	Proteobacteria; Alphaproteobacteria; SAR11 clade; Clade III; uncultured bacterium	0.00968	93.55	0.0423	0.0192	0.0153
Otu166	Proteobacteria; Gammaproteobacteria; Tenderiales; Tenderiaceae; Candidatus Tenderia	0.009305	93.61	0.0295	0.00871	0.0175
Otu110	Proteobacteria; Gammaproteobacteria; Cellvibrionales; Halieaceae	0.00922	93.67	0.0125	0.0371	0.0357
Otu55	Proteobacteria; Alphaproteobacteria; SAR11 clade; Clade III; uncultured bacterium	0.009216	93.73	0.0249	0.0473	0.0487
Otu58	Bacteria	0.009149	93.79	0.0177	0.0309	0.0181
Otu139	Proteobacteria; Alphaproteobacteria; Kordiimonadales; uncultured; uncultured alpha proteobacterium	0.009136	93.85	0.0279	0.0165	0.0155
Otu104	Bacteroidetes; Bacteroidia; Flavobacteriales; Flavobacteriaceae; Polaribacter	0.009134	93.91	0.0128	0.0384	0.0152
Otu168	Actinobacteria; Actinobacteria; Micrococcales; Microbacteriaceae; Candidatus Aquiluna	0.008949	93.97	0.0171	0.0294	0.0206
Otu159	Bacteroidetes; Bacteroidia; Chitinophagales; Saprospiraceae; uncultured	0.008814	94.03	0.0269	0.0251	0.0205
Otu65	Planctomycetes; Phycisphaerae; Phycisphaerales; Phycisphaeraceae; CL500-3	0.0088	94.09	0.0479	0.0464	0.0383
Otu75	Verrucomicrobia; Verrucomicrobiae; Verrucomicrobiales; DEV007; uncultured bacterium	0.008703	94.14	0.0432	0.0486	0.0515
Otu92	Acidobacteria; Thermoanaerobaculia; Thermoanaerobaculales; Thermoanaerobaculaceae; Subgroup 10	0.008697	94.2	0.0128	0.0245	0.026
Otu185	Bacteroidetes; Bacteroidia; Flavobacteriales; Flavobacteriaceae	0.008642	94.26	0.0151	0.0271	0.0104
Otu187	Bacteroidetes; Bacteroidia; Flavobacteriales; Flavobacteriaceae; Maribacter	0.008528	94.31	0.00262	0.011	0.0255
Otu256	Proteobacteria; Gammaproteobacteria; B2M28; uncultured gamma proteobacterium; uncultured gamma proteobacterium	0.008516	94.37	0.00492	0.0241	0.0156
Otu213	Proteobacteria; Gammaproteobacteria; Gammaproteobacteria Incertae Sedis; Unknown Family; uncultured	0.008504	94.43	0.00262	0.0191	0.0254
Otu183	Chloroflexi; Anaerolineae; Ardenticatenales; uncultured	0.008241	94.48	0.0174	0.0394	0.0281
Otu152	Bacteroidetes; Bacteroidia; Flavobacteriales; Flavobacteriaceae; Maritimimonas	0.008134	94.53	0.0023	0.0244	0
Otu153	Bacteroidetes; Bacteroidia; Flavobacteriales; Cryomorphaceae; uncultured	0.008065	94.59	0.0154	0.00826	0.0158
Otu261	Proteobacteria; Alphaproteobacteria; Rhodobacterales; Rhodobacteraceae; Sulfitobacter	0.007993	94.64	0.00786	0.00965	0.028
Otu125	Bacteroidetes; Bacteroidia; Flavobacteriales; Flavobacteriaceae	0.007991	94.69	0.00786	0.0302	0.0207
Otu107	Proteobacteria; Gammaproteobacteria; Thiomicrospirales; Thioglobaceae; SUP05 cluster	0.007917	94.75	0.0203	0.00743	0.0251
Otu96	Proteobacteria; Gammaproteobacteria; Betaproteobacteriales; Rhodocyclaceae; Dechloromonas	0.007904	94.8	0.00493	0.0149	0.0282
Otu164	Planctomycetes; Planctomycetacia; Isosphaerales; Isosphaeraceae; uncultured	0.007887	94.85	0.0118	0.0244	0.00512
Otu109	Proteobacteria; Deltaproteobacteria; Desulfarculales; Desulfarculaceae; uncultured	0.007858	94.9	0.0105	0.00738	0.0225
Otu49	Proteobacteria; Alphaproteobacteria; Puniceispirillales; SAR116 clade	0.007795	94.95	0.0745	0.0694	0.0718
Otu85	Planctomycetes; Planctomycetacia; Planctomycetales; Gimesiaceae; uncultured	0.007776	95	0.0282	0.0154	0.0283
Otu201	Proteobacteria; Alphaproteobacteria; SAR11 clade; Clade III; alpha proteobacterium HIMB114	0.007716	95.05	0.0255	0.0109	0.00492
Otu323	Proteobacteria; Deltaproteobacteria; SAR324 clade(Marine group B); SAR324 cluster bacterium JCVI-SC AAA005; SAR324 cluster bacterium JCVI-SC AAA005	0.007714	95.1	0.0151	0.00222	0.0228
Otu246	Proteobacteria; Deltaproteobacteria; Desulfobacterales; Desulfobacteraceae; Sva0081 sediment group	0.007665	95.16	0.0151	0.0231	0.033
Otu211	Bacteroidetes; Bacteroidia; Flavobacteriales; Flavobacteriaceae; Maritimimonas	0.007582	95.2	0.00787	0.00438	0.0231
Otu145	Proteobacteria; Gammaproteobacteria; Oceanospirillales; Saccharospirillaceae; Reinekea	0.007501	95.25	0.0223	0.0191	0.0227
Otu249	Chloroflexi; Anaerolineae; Ardenticatenales; uncultured	0.007433	95.3	0	0.0223	0.00512
Otu108	Bacteroidetes; Bacteroidia; Cytophagales; Cyclobacteriaceae; Fabibacter	0.007403	95.35	0.0226	0.0218	0.0126
Otu126	Acidobacteria; Thermoanaerobaculia; Thermoanaerobaculales; Thermoanaerobaculaceae; Subgroup 23	0.007353	95.4	0.0131	0.0201	0.0333
Otu202	Proteobacteria; Gammaproteobacteria; Alteromonadales; Moritellaceae	0.00732	95.45	0.00262	0.021	0.0104
Otu133	Bacteroidetes; Bacteroidia; Cytophagales; Cyclobacteriaceae; Fulvivirga	0.007136	95.5	0.0151	0.0305	0.0179
Otu146	Bacteroidetes; Bacteroidia; Flavobacteriales; Cryomorphaceae; uncultured	0.007058	95.54	0.0226	0.018	0.0308
Otu93	Proteobacteria; Gammaproteobacteria; Betaproteobacteriales; Burkholderiaceae; Polynucleobacter	0.006932	95.59	0.02	0.0288	0.0278
Otu223	Proteobacteria; Deltaproteobacteria; Myxococcales; Sandaracinaceae; uncultured	0.006888	95.63	0.0151	0.0197	0.00748
Otu329	Proteobacteria; Gammaproteobacteria; Gammaproteobacteria Incertae Sedis; Unknown Family; uncultured	0.006884	95.68	0.00262	0.0205	0.0103
Otu177	Proteobacteria; Alphaproteobacteria; Rhizobiales; Hyphomicrobiaceae; Filomicrobium	0.006856	95.72	0.00492	0.0248	0.0101
Otu378	Bacteroidetes; Bacteroidia; Flavobacteriales; Flavobacteriaceae; Robiginitalea	0.006658	95.77	0.00787	0.0162	0.0232
Otu80	Proteobacteria; Gammaproteobacteria; Thiomicrospirales; Thioglobaceae; SUP05 cluster	0.006576	95.81	0.0528	0.0394	0.0412
Otu193	Proteobacteria; Gammaproteobacteria; Cellvibrionales; Porticoccaceae; SAR92 clade	0.006527	95.85	0.0203	0.00216	0.00246
Otu161	Verrucomicrobia; Verrucomicrobiae; Pedosphaerales; Pedosphaeraceae; SCGC AAA164-E04	0.006441	95.9	0.0118	0	0.0152
Otu69	Proteobacteria; Gammaproteobacteria; Betaproteobacteriales; Nitrosomonadaceae; IS-44	0.006379	95.94	0.0521	0.0503	0.043
Otu227	Bacteroidetes; Bacteroidia; Flavobacteriales; Flavobacteriaceae; Nonlabens	0.006175	95.98	0.00262	0.0191	0.00256
Otu147	Bacteria	0.006145	96.02	0.0184	0	0
Otu116	Verrucomicrobia; Verrucomicrobiae; Opitutales; Puniceicoccaceae; MB11C04 marine group	0.006124	96.06	0.0125	0.00216	0.0155
Otu282	Bacteroidetes; Bacteroidia; Flavobacteriales	0.006078	96.1	0.0023	0.00882	0.0123
Otu331	Actinobacteria; Actinobacteria; Micrococcales; Microbacteriaceae; Candidatus Aquiluna	0.006072	96.14	0.0105	0.0133	0.00777
Otu149	Proteobacteria; Alphaproteobacteria; Rhodospirillales; Magnetospiraceae; Magnetospira	0.006028	96.18	0.0203	0.00444	0.00748
Otu298	Proteobacteria; Deltaproteobacteria; NB1-j; uncultured organism; uncultured organism	0.006024	96.22	0.00525	0.0184	0.00512
Otu366	Bacteroidetes; Bacteroidia; Flavobacteriales; Flavobacteriaceae	0.005974	96.26	0.0141	0.0149	0.0155
Otu280	Latescibacteria; uncultured organism; uncultured organism; uncultured organism; uncultured organism	0.005959	96.3	0.00461	0.0066	0.0175
Otu132	Proteobacteria; Gammaproteobacteria; Betaproteobacteriales; Burkholderiaceae; Ralstonia	0.005945	96.34	0.02	0.0232	0.0231
Otu135	Actinobacteria; Actinobacteria; PeM15; metagenome; metagenome	0.005943	96.38	0.0322	0.0258	0.0282
Otu121	Bacteroidetes; Bacteroidia; Flavobacteriales; Flavobacteriaceae; Flavobacterium	0.005901	96.41	0.00984	0.025	0.0154
Otu288	Proteobacteria; Gammaproteobacteria; KI89A clade; uncultured bacterium; uncultured bacterium	0.005869	96.45	0	0.00649	0.0133
Otu260	Proteobacteria; Gammaproteobacteria; Gammaproteobacteria Incertae Sedis; Unknown Family; uncultured	0.005816	96.49	0.00755	0.00444	0.0181
Otu347	Proteobacteria; Alphaproteobacteria; Rhodobacterales; Rhodobacteraceae; Rhodobacter	0.00579	96.53	0.00754	0.0141	0.0209
Otu221	Proteobacteria; Gammaproteobacteria; Steroidobacterales; Woeseiaceae	0.005738	96.57	0.00493	0.0158	0.0181
Otu134	Proteobacteria; Alphaproteobacteria; Caulobacterales; Hyphomonadaceae; Maricaulis	0.005705	96.6	0.0128	0.0156	0.00777
Otu354	Proteobacteria; Gammaproteobacteria; Alteromonadales; Colwelliaceae; Thalassotalea	0.005675	96.64	0.0151	0.00743	0.00994
Otu334	Proteobacteria; Deltaproteobacteria; Sva0485; bacterium enrichment culture clone 22(2013); bacterium enrichment culture clone 22(2013)	0.005665	96.68	0.0101	0	0.0102
Otu262	Proteobacteria; Gammaproteobacteria; Betaproteobacteriales; Burkholderiaceae; RS62 marine group	0.005598	96.72	0.00984	0.0109	0.0205
Otu235	Planctomycetes; Phycisphaerae; Phycisphaerales; Phycisphaeraceae; Urania-1B-19 marine sediment group	0.005388	96.75	0.00523	0.0114	0.0154
Otu210	Acidobacteria; Thermoanaerobaculia; Thermoanaerobaculales; Thermoanaerobaculaceae; Subgroup 10	0.005362	96.79	0.00525	0.0179	0.0102
Otu247	Acidobacteria; Thermoanaerobaculia; Thermoanaerobaculales; Thermoanaerobaculaceae; Subgroup 10	0.005332	96.82	0.00522	0.00438	0.0156
Otu173	Bacteroidetes; Bacteroidia; Flavobacteriales; Cryomorphaceae; NS10 marine group	0.005322	96.86	0.0295	0.0214	0.0306
Otu269	Actinobacteria; Actinobacteria; PeM15	0.005309	96.89	0.0023	0.00438	0.0152
Otu144	Bacteria	0.005268	96.93	0.0131	0.00222	0.00777
Otu274	Cyanobacteria; Oxyphotobacteria; Nostocales; Phormidiaceae; Planktothrix NIVA-CYA 15	0.005252	96.96	0.00722	0.00871	0.0177
Otu308	Proteobacteria; Alphaproteobacteria; Caulobacterales; Hyphomonadaceae; Robiginitomaculum	0.005232	97	0.00786	0.0156	0.0102
Otu176	Actinobacteria; Acidimicrobiia; Microtrichales; Ilumatobacteraceae; Ilumatobacter	0.005176	97.03	0.00525	0.0161	0.00758
Otu136	Proteobacteria; Gammaproteobacteria	0.005151	97.06	0.0124	0.00882	0.00492
Otu124	Bacteroidetes; Bacteroidia; Flavobacteriales; Flavobacteriaceae; Ulvibacter	0.005073	97.1	0.0125	0.018	0.0152
Otu190	Proteobacteria; Alphaproteobacteria; Puniceispirillales; uncultured; uncultured alpha proteobacterium	0.00507	97.13	0.00492	0.018	0.00522
Otu184	Firmicutes; Bacilli; Lactobacillales; Carnobacteriaceae; Trichococcus	0.005036	97.16	0.00493	0.0114	0.01
Otu119	Planctomycetes; OM190; uncultured planctomycete; uncultured planctomycete; uncultured planctomycete	0.005012	97.2	0.0203	0.0118	0.0128
Otu326	Chloroflexi; Anaerolineae; Anaerolineales; Anaerolineaceae; uncultured	0.004974	97.23	0	0.0148	0.00256
Otu175	Proteobacteria; Gammaproteobacteria; Vibrionales; Vibrionaceae; Aliivibrio	0.00497	97.26	0.00785	0.0135	0.00777
Otu122	Proteobacteria; Alphaproteobacteria; Rhizobiales; Rhizobiales Incertae Sedis; Anderseniella	0.00496	97.29	0.018	0.00871	0.0102
Otu324	Proteobacteria; Gammaproteobacteria; Alteromonadales; Psychromonadaceae; Psychromonas	0.004955	97.33	0	0.0149	0.00522
Otu285	Nitrospirae; Nitrospira; Nitrospirales; Nitrospiraceae; Nitrospira	0.004934	97.36	0.00525	0.00965	0.0179
Otu76	Bacteria	0.004679	97.39	0.018	0.0118	0.00758
Otu141	Bacteroidetes; Bacteroidia; Flavobacteriales; Flavobacteriaceae; uncultured	0.004663	97.42	0.00755	0.00749	0.0179
Otu205	Actinobacteria; Actinobacteria; Frankiales; Sporichthyaceae	0.004662	97.45	0.00523	0.0158	0.00758
Otu131	Bacteroidetes; Bacteroidia; Chitinophagales; Saprospiraceae; Lewinella	0.00465	97.48	0.0177	0.0066	0.0102
Otu254	Proteobacteria; Gammaproteobacteria; Gammaproteobacteria Incertae Sedis; Unknown Family; uncultured	0.004631	97.51	0.00755	0.0104	0.0155
Otu129	Bacteroidetes; Bacteroidia; Flavobacteriales; NS9 marine group	0.004567	97.54	0.0154	0.0066	0.0153
Otu337	Nitrospirae; Thermodesulfovibrionia; uncultured	0.004465	97.57	0.00525	0.00649	0.0102
Otu171	Proteobacteria; Alphaproteobacteria; Rhodobacterales; Rhodobacteraceae; uncultured	0.004448	97.6	0.00461	0.0119	0.00512
Otu111	Bacteria	0.004446	97.63	0.00985	0	0.0101
Otu322	Verrucomicrobia; Verrucomicrobiae; Opitutales; Puniceicoccaceae; Verruc-01	0.004426	97.66	0.00784	0.00432	0.00768
Otu208	Proteobacteria; Alphaproteobacteria; Sphingomonadales; Sphingomonadaceae; Sphingorhabdus	0.004371	97.69	0.00753	0.0066	0.00738
Otu390	Proteobacteria; Gammaproteobacteria; Betaproteobacteriales; Burkholderiaceae	0.004289	97.72	0.0128	0.00959	0.00492
Otu237	Cyanobacteria; Oxyphotobacteria	0.004282	97.74	0.00754	0	0.0103
Otu371	Deinococcus-Thermus; Deinococci; Deinococcales; Trueperaceae; Truepera	0.004261	97.77	0.00691	0.00738	0.00512
Otu319	Proteobacteria; Alphaproteobacteria; Rhodobacterales; Rhodobacteraceae	0.00425	97.8	0.00262	0.00666	0.0103
Otu160	Bacteria	0.00422	97.83	0.0118	0	0.00246
Otu212	Planctomycetes; Planctomycetacia; Pirellulales; Pirellulaceae; uncultured	0.004207	97.86	0.00492	0.00444	0.0104
Otu296	Proteobacteria; Gammaproteobacteria; Oceanospirillales; Nitrincolaceae; uncultured	0.004204	97.88	0.0023	0.0104	0.00787
Otu372	Proteobacteria; Gammaproteobacteria; Alteromonadales; Pseudoalteromonadaceae; uncultured	0.0042	97.91	0.0023	0	0.0126
Otu113	Proteobacteria; Gammaproteobacteria; Cellvibrionales; Spongiibacteraceae; uncultured	0.004175	97.94	0.00723	0.0179	0.0128
Otu204	Proteobacteria; Deltaproteobacteria; NB1-j	0.004167	97.97	0.0023	0.0135	0.00502
Otu352	Nitrospinae; Nitrospinia; Nitrospinales; Nitrospinaceae; Nitrospina	0.004126	97.99	0.00493	0.00888	0.00522
Otu368	Acidobacteria; Thermoanaerobaculia; Thermoanaerobaculales; Thermoanaerobaculaceae; Subgroup 10	0.004112	98.02	0.00493	0.0163	0.0102
Otu300	Epsilonbacteraeota; Campylobacteria; Campylobacterales; Arcobacteraceae; Arcobacter	0.004093	98.05	0.00493	0.0066	0.00768
Otu315	Proteobacteria; Gammaproteobacteria; Alteromonadales; Pseudoalteromonadaceae; Pseudoalteromonas	0.004059	98.07	0.0128	0.00749	0.00512
Otu379	Proteobacteria; Gammaproteobacteria; Oceanospirillales; Marinomonadaceae; Marinomonas	0.004052	98.1	0.0154	0.00738	0.00768
Otu302	Proteobacteria; Alphaproteobacteria; Caulobacterales; Caulobacteraceae; Brevundimonas	0.004048	98.13	0.00754	0.00527	0.0124
Otu370	Proteobacteria; Gammaproteobacteria; Cellvibrionales; Halieaceae; OM60(NOR5) clade	0.003998	98.15	0	0.00527	0.0102
Otu375	Proteobacteria; Gammaproteobacteria; Oceanospirillales; Kangiellaceae; Aliikangiella	0.003937	98.18	0.00492	0.0109	0.00266
Otu217	Actinobacteria; Actinobacteria; Frankiales; Sporichthyaceae; hgcI clade	0.00384	98.2	0.0102	0.0119	0.00246
Otu336	Bacteroidetes; Bacteroidia; Cytophagales; Cyclobacteriaceae; uncultured	0.003792	98.23	0	0.00871	0.00512
Otu265	Proteobacteria; Deltaproteobacteria; SAR324 clade(Marine group B); SAR324 cluster bacterium JCVI-SC AAA005; SAR324 cluster bacterium JCVI-SC AAA005	0.003771	98.25	0.00983	0.00444	0
Otu305	Planctomycetes; Planctomycetacia; Pirellulales; Pirellulaceae; Blastopirellula	0.003769	98.28	0.00262	0.0119	0.00256
Otu351	Kiritimatiellaeota; Kiritimatiellae; Kiritimatiellales; Kiritimatiellaceae; R76-B128	0.003733	98.3	0.00755	0.0118	0.00777
Otu335	Proteobacteria; Gammaproteobacteria; Steroidobacterales; Woeseiaceae; JTB255 marine benthic group	0.003696	98.33	0.00525	0.00876	0.00502
Otu222	Proteobacteria; Deltaproteobacteria; Desulfuromonadales; Sva1033; uncultured bacterium	0.003677	98.35	0.00984	0.0184	0.0101
Otu199	Proteobacteria; Gammaproteobacteria; pItb-vmat-80; uncultured bacterium; uncultured bacterium	0.003626	98.38	0.00493	0.00743	0.0153
Otu361	Proteobacteria; Alphaproteobacteria; uncultured	0.003593	98.4	0	0.00222	0.01
Otu225	Proteobacteria; Alphaproteobacteria; Rhodospirillales; Magnetospiraceae; uncultured	0.003555	98.42	0.00786	0.0105	0.00758
Otu231	Acidobacteria; Subgroup 22	0.003526	98.45	0	0.00654	0.00777
Otu180	Proteobacteria; Deltaproteobacteria; SAR324 clade(Marine group B); uncultured delta proteobacterium; uncultured delta proteobacterium	0.00348	98.47	0	0.0066	0.00758
Otu142	Bacteroidetes; Bacteroidia; Chitinophagales; Saprospiraceae; uncultured	0.003473	98.49	0.0121	0.00965	0.01
Otu276	Chloroflexi; Anaerolineae; uncultured; uncultured bacterium; uncultured bacterium	0.003463	98.52	0.00954	0.00222	0.00256
Otu233	Proteobacteria; Alphaproteobacteria; Caulobacterales; Parvularculaceae	0.003436	98.54	0	0.00749	0.00531
Otu281	Bacteroidetes; Bacteroidia; Flavobacteriales; Crocinitomicaceae; Fluviicola	0.003433	98.56	0.0102	0	0.00502
Otu244	Epsilonbacteraeota; Campylobacteria; Campylobacterales; Sulfurovaceae; Sulfurovum	0.003401	98.58	0	0.00666	0.00531
Otu194	Planctomycetes; vadinHA49	0.003387	98.6	0.00525	0.00738	0.00266
Otu200	Proteobacteria; Alphaproteobacteria; Rhizobiales; Rhizobiaceae; Pseudahrensia	0.003377	98.63	0.00262	0.0105	0.00246
Otu162	Acidobacteria	0.003289	98.65	0.00525	0.00654	0.00522
Otu301	Bacteroidetes; Bacteroidia; Chitinophagales; Saprospiraceae; uncultured	0.003175	98.67	0.00262	0.00832	0.00502
Otu339	Verrucomicrobia; Verrucomicrobiae; Verrucomicrobiales; Verrucomicrobiaceae; uncultured	0.003173	98.69	0.00261	0.00826	0.00502
Otu294	Bacteria	0.003135	98.71	0.00261	0.00832	0.00246
Otu365	Proteobacteria; Gammaproteobacteria; Cellvibrionales; Porticoccaceae; SAR92 clade	0.00304	98.73	0.0023	0.00832	0
Otu357	Epsilonbacteraeota; Campylobacteria; Campylobacterales; Thiovulaceae; Sulfurimonas	0.003022	98.75	0.00261	0.00432	0.00531
Otu384	Proteobacteria; Gammaproteobacteria; Legionellales; Legionellaceae; uncultured	0.002958	98.77	0.00262	0.00432	0.00512
Otu219	Bacteroidetes; Bacteroidia; Sphingobacteriales; AKYH767; uncultured bacterium	0.002956	98.79	0.00755	0.00305	0.00246
Otu272	Verrucomicrobia; Verrucomicrobiae; Verrucomicrobiales; DEV007	0.00294	98.81	0.0102	0.00438	0.00266
Otu228	Bacteria	0.002923	98.83	0.00262	0.00438	0.00787
Otu255	Proteobacteria; Gammaproteobacteria; EPR3968-O8a-Bc78	0.002916	98.85	0.00262	0.0061	0.00266
Otu174	Bacteria	0.002915	98.87	0.00785	0	0.00266
Otu154	Bacteria	0.002909	98.89	0	0.00305	0.00758
Otu188	Bacteria	0.002908	98.91	0.00525	0	0.00522
Otu325	Actinobacteria; Actinobacteria; Frankiales; Sporichthyaceae; hgcI clade	0.002857	98.92	0.00522	0.00222	0.00502
Otu245	Proteobacteria; Gammaproteobacteria; Betaproteobacteriales; Burkholderiaceae; Polaromonas	0.002847	98.94	0	0.00654	0.00522
Otu313	Nitrospirae; Thermodesulfovibrionia; uncultured; uncultured Nitrospiraceae bacterium; uncultured Nitrospiraceae bacterium	0.002836	98.96	0.00262	0	0.00758
Otu307	Cyanobacteria; Oxyphotobacteria; Synechococcales; Cyanobiaceae; Synechococcus CC9902	0.002819	98.98	0.00522	0.00438	0.00266
Otu380	Planctomycetes; Pla4 lineage; uncultured planctomycete; uncultured planctomycete; uncultured planctomycete	0.002695	99	0.00723	0	0.00256
Otu278	Proteobacteria; Deltaproteobacteria; Desulfobacterales; Desulfobulbaceae	0.002663	99.02	0.00492	0.00527	0.00758
Otu232	Actinobacteria; Actinobacteria; Corynebacteriales; Mycobacteriaceae; Mycobacterium	0.002601	99.03	0.00261	0.0066	0.00266
Otu196	Proteobacteria; Deltaproteobacteria; Desulfobacterales; Desulfobulbaceae; uncultured	0.0026	99.05	0	0.00432	0.00522
Otu203	Planctomycetes; OM190	0.002597	99.07	0.00262	0.00432	0.00512
Otu182	Planctomycetes; Phycisphaerae; Phycisphaerales; Phycisphaeraceae; CL500-3	0.002572	99.08	0.00492	0.00444	0
Otu295	Verrucomicrobia; Verrucomicrobiae; Verrucomicrobiales	0.002559	99.1	0	0.00216	0.00768
Otu277	Planctomycetes; OM190; uncultured Planctomyces sp.; uncultured Planctomyces sp.; uncultured Planctomyces sp.	0.002557	99.12	0.00525	0.00216	0.00256
Otu273	Planctomycetes; Phycisphaerae; Phycisphaerales; Phycisphaeraceae; Urania-1B-19 marine sediment group	0.002538	99.13	0	0.00743	0.00246
Otu163	Bacteria	0.002515	99.15	0.00261	0.00654	0
Otu297	Planctomycetes; Planctomycetacia; Pirellulales; Pirellulaceae; Rhodopirellula	0.002497	99.17	0	0.00749	0
Otu172	Proteobacteria; Gammaproteobacteria; Cellvibrionales; Cellvibrionaceae; Candidatus Endobugula	0.002486	99.18	0.0102	0.00438	0.00522
Otu226	Bacteria	0.002458	99.2	0	0.00738	0
Otu353	Verrucomicrobia; Verrucomicrobiae; Verrucomicrobiales; DEV007; uncultured bacterium	0.002458	99.22	0.0023	0.00216	0.00512
Otu130	Proteobacteria; Gammaproteobacteria; Oceanospirillales; Nitrincolaceae; Amphritea	0.002433	99.23	0.0102	0.0126	0.0102
Otu192	Acidobacteria; Thermoanaerobaculia; Thermoanaerobaculales; Thermoanaerobaculaceae; Subgroup 10	0.002423	99.25	0	0.00527	0.00522
Otu224	Bacteroidetes; Rhodothermia; Rhodothermales; Rhodothermaceae; uncultured	0.002395	99.26	0	0.00521	0.00512
Otu292	Chloroflexi; Anaerolineae; Caldilineales; Caldilineaceae; uncultured	0.002373	99.28	0	0.00521	0.00502
Otu148	Proteobacteria; Gammaproteobacteria; Alteromonadales; Idiomarinaceae; Idiomarina	0.002321	99.29	0.00493	0.0118	0.00768
Otu178	Proteobacteria; Alphaproteobacteria; Rhodobacterales; Rhodobacteraceae	0.002306	99.31	0.00261	0.00432	0.00256
Otu236	Proteobacteria; Gammaproteobacteria; Cellvibrionales; Porticoccaceae; SAR92 clade	0.002289	99.32	0.00262	0	0.00512
Otu344	Planctomycetes; Phycisphaerae; MSBL9; 4572-13; uncultured bacterium	0.002265	99.34	0	0.00222	0.00531
Otu385	Acidobacteria; Aminicenantia; Aminicenantales; uncultured bacterium; uncultured bacterium	0.002244	99.35	0.0023	0.00432	0.00246
Otu349	Bacteroidetes; Bacteroidia; Cytophagales; Cyclobacteriaceae; uncultured	0.002242	99.37	0.00525	0.00222	0
Otu369	Proteobacteria; Deltaproteobacteria; Bdellovibrionales; Bacteriovoracaceae; Peredibacter	0.002201	99.38	0	0.0066	0
Otu343	Bacteroidetes; Bacteroidia; Chitinophagales; Saprospiraceae; Candidatus Aquirestis	0.002176	99.4	0.0023	0.00521	0.00522
Otu259	Bacteria	0.002154	99.41	0	0.00305	0.00512
Otu286	Bacteria	0.002133	99.43	0	0.00305	0.00502
Otu392	Chloroflexi; Anaerolineae; Ardenticatenales; uncultured	0.002114	99.44	0.00262	0.00521	0.00246
Otu242	Bacteria	0.002079	99.45	0	0.00527	0.00256
Otu181	Bacteria	0.002063	99.47	0.00262	0.00444	0
Otu283	Planctomycetes; Phycisphaerae; MSBL9; SG8-4; uncultured bacterium	0.002049	99.48	0	0.00444	0.00256
Otu239	Planctomycetes; Planctomycetacia; Planctomycetales; Rubinisphaeraceae; uncultured	0.002049	99.49	0	0.00444	0.00256
Otu320	Actinobacteria; Acidimicrobiia; Microtrichales; uncultured; uncultured actinobacterium	0.002044	99.51	0	0.00521	0.00246
Otu363	Bacteria	0.002034	99.52	0	0.0061	0
Otu387	Bacteria	0.002034	99.53	0	0.0061	0
Otu275	Proteobacteria; Gammaproteobacteria; Ectothiorhodospirales; Ectothiorhodospiraceae; uncultured	0.002015	99.55	0.00262	0	0.00512
Otu218	Bacteria	0.002013	99.56	0.00261	0	0.00512
Otu330	Dadabacteria; Dadabacteriia; Dadabacteriales; uncultured organism; uncultured organism	0.001995	99.57	0.0023	0.00216	0.00522
Otu243	Bacteroidetes; Bacteroidia; Flavobacteriales; Cryomorphaceae; uncultured	0.00199	99.59	0.00262	0.00222	0.00502
Otu328	Bacteroidetes; Bacteroidia; Chitinophagales; Saprospiraceae	0.00199	99.6	0.00262	0	0.00502
Otu240	Verrucomicrobia; Verrucomicrobiae; Verrucomicrobiales; DEV007; uncultured Verrucomicrobia bacterium	0.001988	99.61	0	0.00432	0.00246
Otu317	Bacteria	0.001953	99.63	0.0023	0.00432	0
Otu391	Bacteria	0.001953	99.64	0	0.00222	0.00512
Otu268	Bacteroidetes; Bacteroidia; Chitinophagales; Saprospiraceae; uncultured	0.001864	99.65	0.0023	0.00305	0.00266
Otu304	Proteobacteria; Alphaproteobacteria; Tistrellales; Geminicoccaceae; uncultured	0.001859	99.66	0	0.00438	0.00266
Otu263	Cyanobacteria; Oxyphotobacteria; Pseudanabaenales; Pseudanabaenaceae; Pseudanabaena PCC-7429	0.001859	99.68	0	0.00438	0.00266
Otu258	Bacteroidetes; Bacteroidia; Chitinophagales; Saprospiraceae; Lewinella	0.001785	99.69	0.00493	0.00438	0.00512
Otu348	Planctomycetes; Planctomycetacia; Pirellulales; Pirellulaceae	0.001749	99.7	0.00525	0	0
Otu250	Planctomycetes; Planctomycetacia; Planctomycetales; Gimesiaceae; uncultured	0.001706	99.71	0	0	0.00512
Otu267	Actinobacteria; Acidimicrobiia; Actinomarinales; uncultured	0.001702	99.72	0.00523	0.00743	0.00522
Otu230	Bacteria	0.00169	99.73	0.00262	0.00222	0.00256
Otu333	Proteobacteria; Alphaproteobacteria; Rhodospirillales; Terasakiellaceae; uncultured	0.001658	99.74	0.00261	0.00216	0.00246
Otu197	Bacteria	0.001644	99.75	0.0023	0.00222	0.00266
Otu291	Bacteria	0.001641	99.76	0	0	0.00492
Otu264	Chloroflexi; Anaerolineae; SBR1031; uncultured microorganism; uncultured microorganism	0.001641	99.78	0	0	0.00492
Otu356	Bacteroidetes; Bacteroidia; Bacteroidales; Prolixibacteraceae; Draconibacterium	0.001608	99.79	0	0.00305	0.00266
Otu355	Actinobacteria; Actinobacteria; Micrococcales; Microbacteriaceae; Candidatus Aquiluna	0.001608	99.8	0	0.00305	0.00266
Otu284	Proteobacteria	0.00148	99.81	0	0.00444	0
Otu234	Planctomycetes; Phycisphaerae; Phycisphaerales; Phycisphaeraceae; Urania-1B-19 marine sediment group	0.00148	99.82	0	0.00444	0
Otu270	Verrucomicrobia; Verrucomicrobiae	0.001468	99.83	0.00262	0	0.00266
Otu358	Chloroflexi; Anaerolineae; Anaerolineales; Anaerolineaceae; uncultured	0.001468	99.84	0.00262	0	0.00266
Otu306	Proteobacteria; Alphaproteobacteria; Rhodospirillales; Magnetospiraceae; uncultured	0.001466	99.85	0.00261	0	0.00266
Otu346	Planctomycetes; Phycisphaerae; C86; uncultured bacterium; uncultured bacterium	0.001461	99.85	0	0.00438	0
Otu388	Proteobacteria; Alphaproteobacteria; uncultured	0.001443	99.86	0.00262	0	0.00256
Otu383	Bacteria	0.001443	99.87	0.00262	0	0.00256
Otu341	Planctomycetes; Phycisphaerae; Phycisphaerales; Phycisphaeraceae; Urania-1B-19 marine sediment group	0.001443	99.88	0.00262	0	0.00256
Otu381	Bacteroidetes; Bacteroidia; Chitinophagales; Saprospiraceae; Lewinella	0.001441	99.89	0	0.00432	0
Otu342	Bacteria	0.001441	99.9	0	0.00432	0
Otu316	Bacteria	0.001421	99.91	0.00262	0	0.00246
Otu314	Proteobacteria; Alphaproteobacteria; Puniceispirillales; SAR116 clade	0.001398	99.92	0.0023	0	0.00266
Otu293	Verrucomicrobia; Verrucomicrobiae; Pedosphaerales; Pedosphaeraceae	0.001368	99.93	0.00262	0.00222	0
Otu350	Bacteria	0.001366	99.94	0	0.00216	0.00266
Otu373	Proteobacteria; Gammaproteobacteria; Francisellales; Francisellaceae; uncultured	0.001366	99.95	0	0.00216	0.00266
Otu332	Gemmatimonadetes; PAUC43f marine benthic group; uncultured bacterium; uncultured bacterium; uncultured bacterium	0.001366	99.96	0	0.00216	0.00266
Otu377	Bacteria	0.001351	99.97	0.00261	0.00216	0
Otu376	Bacteria	0.001333	99.97	0	0.00216	0.00256
Otu321	Bacteria	0.001332	99.98	0.0023	0	0.00246
Otu251	Bacteria	0.001301	99.99	0	0.00216	0.00246
Otu340	Acidobacteria; Subgroup 22	0.001248	100	0.0023	0.00216	0
